# Supplementary material for: Left Bundle Branch Area Pacing Contributes to a Greater Acute Blood Pressure Reduction Compared to Right Ventricular Pacing
Source: Rev Cardiovasc Med. 2023 Dec 27;24(12):372. doi: 10.31083/j.rcm2412372 (PMC11272860; doi:10.31083/j.rcm2412372)
Supplement: Supplementary file 1 [file 2153-8174-24-12-372-s1.zip]

Archive with 1 entries (1 files):
- 2153-8174-24-12-372-s1.pdf
